# Supplementary material for: Effects of Dietary Fiber Supplementation on Chronic Constipation in the Elderly: A Systematic Review and Meta-Analysis of Randomized Controlled Trials
Source: Foods. 2025 Jun 30;14(13):2315. doi: 10.3390/foods14132315 (PMC12249261; doi:10.3390/foods14132315)
Supplement: Supplementary file 1 [file foods-14-02315-s001.zip]

Archive with 4 entries (4 files):
- Supplementary Figure.pdf
- Supplementary Table S1 PRISMA_2020_checklist .pdf
- Supplementary Table S2 .pdf
- Supplementary Table S3.pdf
